# Supplementary material for: Screening of Potential α-Glucosidase Inhibitors from the Roots and Rhizomes of Panax Ginseng by Affinity Ultrafiltration Screening Coupled with UPLC-ESI-Orbitrap-MS Method
Source: Molecules. 2023 Feb 22;28(5):2069. doi: 10.3390/molecules28052069 (PMC10004417; doi:10.3390/molecules28052069)
Supplement: Supplementary file 1 [file molecules-28-02069-s001.zip]

Archive with 1 entries (1 files):
- molecules-2188717-supplementary.xlsx
