# Supplementary material for: Screening of Potential α-Glucosidase Inhibitors from the Roots and Rhizomes of Panax Ginseng by Affinity Ultrafiltration Screening Coupled with UPLC-ESI-Orbitrap-MS Method
Source: Molecules. 2023 Feb 22;28(5):2069. doi: 10.3390/molecules28052069 (PMC10004417; doi:10.3390/molecules28052069)
Supplement: Supplementary file 1 [file molecules-28-02069-s001.zip › molecules-2188717-supplementary.xlsx]

## Sheet: Sheet1
Notes: Only ginsenosides with PAR value＞1 and p＜0.05 (n=4) were kept.
No.	Tags	Name	Calc. MW	RT [min]	PAR 1	PAR 2	PAR 3	PAR 4	Mean PAR	SD of PAR	p value
Compounds of reference standards commercially available
R1	M-H	zingibroside R1	794.445	24.014	1.70905	4.11638	1.88362	3.03879	2.68696	1.12082	0.0239875
R2	M-H+HAc	20(S)-ginsenoside Rg3	830.503	24.64	1.34996	3.02723	1.70981	1.99064	2.01941	0.721236	0.0304236
R3	M-H+HAc	ginsenoside Rg6	812.492	23.343	1.7252	2.07256	1.69036	1.70411	1.79806	0.183563	0.000363641
R4	M-H	pseudoginsenoside-RT1	926.486	19.44	1.71461	1.49943	1.45187	2.0453	1.6778	0.270352	0.00494208
R5	M-H	chikusetsusaponin IV	926.487	19.54	1.58913	1.56515	1.53157	1.67866	1.59113	0.0629468	1.07057e-05
R6	M-H	chikusetsusaponin Iva	794.445	20.242	1.55176	1.42405	1.31495	1.984	1.56869	0.293299	0.011053
R7	M-H+HAc	ginsenoside Rd	992.554	20.44	1.36521	1.58945	1.53213	1.77514	1.56548	0.169068	0.00606645
R8	M-H	ginsenoside Ro	956.498	18.68	1.53302	1.4261	1.55346	1.55031	1.51572	0.0604205	5.92384e-06
R9	M-H+HAc	ginsenoside F4	812.492	23.632	1.33228	1.53576	1.25459	1.28145	1.35102	0.127304	0.0165463
R10	M-H+HAc	ginsenoside Ra1	1256.64	18.515	1.20489	1.37741	1.23017	1.52659	1.33476	0.148799	0.00893361
R11	M-H+HAc	ginsenoside Ra2	1256.64	17.671	1.14137	1.30365	1.18207	1.3888	1.25397	0.113278	0.0218383
R12	M-H+HAc	quinquenoside R1	1196.62	19.771	1.12659	1.18201	1.21105	1.3886	1.22706	0.113251	0.0138615
R13	M-H+HAc	ginsenoside Ra3	1286.65	17.85	1.16524	1.02829	1.11434	1.2999	1.15194	0.113682	0.0435301
R14	M-H+HAc	ginsenoside Rc	1124.6	18.451	1.14293	1.00731	1.14744	1.25531	1.13825	0.101578	0.0389082
Compounds of reference standards commercially unavailable
R15	M-H	ginsenoside Ro isomer	956.498	17.501	3.91363	3.47847	3.54407	4.30856	3.81118	0.382936	1.3192e-05
R16	M-H	ginsenoside Ra1 isomer/ginsenoside Ra2 isomer	1210.63	17.92	2.36569	2.43532	2.16756	2.54618	2.37869	0.159172	0.0118832
R17	M-H+HAc	acetyl-ginsenoside Rd	1034.57	23.113	1.45393	1.73183	1.64034	1.72667	1.63819	0.12981	0.00171389
R18	M-H	ginsenoside Ro isomer	956.498	17.972	1.63547	1.45722	1.56877	1.55584	1.55433	0.0735387	0.000763366
R19	M-H+HAc	(E)-but-2-enoyl ginsenoside Rd	1060.54	20.441	1.39201	1.27743	1.55758	1.81723	1.51106	0.23428	0.0105953
R20	M-H+HAc	dehydrated-protopanaxatriol+3Glc	990.54	19.691	1.36714	1.079	1.47848	1.63886	1.39087	0.235938	0.0277695
R21	M-H	acetyl-ginsenoside Rd	988.56	20.744	1.52313	1.18117	1.33843	1.51145	1.38854	0.162005	0.0032259
R22	M-H	ginsenoside Ra1 isomer/ginsenoside Ra2 isomer	1210.64	19.5	1.14507	1.23648	1.32158	1.6017	1.32621	0.1973	0.023865
R23	M-H+HAc	dehydrated-protopanaxatriol+4Glc	1152.59	17.387	1.31836	1.16821	1.16228	1.57246	1.30533	0.192174	0.0206813
R24	M-H	quinquenoside R1 isomer	1150.61	18.98	1.43518	1.26563	1.30639	1.22775	1.30874	0.090203	0.000872874
